# Supplementary material for: Coupled Electrostatic and Hydrophobic Destabilisation of the Gelsolin-Actin Complex Enables Facile Detection of Ovarian Cancer Biomarker Lysophosphatidic Acid
Source: Biomolecules. 2023 Sep 21;13(9):1426. doi: 10.3390/biom13091426 (PMC10527313; doi:10.3390/biom13091426)
Supplement: Supplementary file 1 [file biomolecules-13-01426-s001.zip]

Archive with 2 entries (2 files):
- biomolecules-2564575-supplementary.pdf
- Movies.zip
